# Supplementary material for: Fabrication of Graphitized Carbon Fibers from Fusible Lignin and Their Application in Supercapacitors
Source: Polymers (Basel). 2023 Apr 19;15(8):1947. doi: 10.3390/polym15081947 (PMC10142849; doi:10.3390/polym15081947)
Supplement: Supplementary file 1 [file polymers-15-01947-s001.zip]

Archive with 1 entries (1 files):
- polymers-2316657-supplementary.pdf
